# Supplementary material for: Population Structure and Genetic Diversity Among Shagya Arabian Horse Genealogical Lineages in Bulgaria Based on Microsatellite Genotyping
Source: Vet Sci. 2025 Aug 19;12(8):776. doi: 10.3390/vetsci12080776 (PMC12390109; doi:10.3390/vetsci12080776)
Supplement: Supplementary file 1 [file vetsci-12-00776-s001.zip]

Archive with 4 entries (4 files):
- vetsci-3747934-supplementary/Supplementary Table S1.pdf
- vetsci-3747934-supplementary/Supplementary Table S2.pdf
- vetsci-3747934-supplementary/Supplementary Table S3.pdf
- vetsci-3747934-supplementary/Supplementary Table S4.pdf
